# Supplementary material for: Resolving Discrepancies in Idylla BRAF Mutational Assay Results Using Targeted Next-Generation Sequencing
Source: Genes (Basel). 2024 Apr 23;15(5):527. doi: 10.3390/genes15050527 (PMC11121162; doi:10.3390/genes15050527)
Supplement: Supplementary file 1 [file genes-15-00527-s001.zip]

Archive with 1 entries (1 files):
- genes-2950391-supplementary.pdf
